# Supplementary material for: Triboelectric Nanogenerators Promote Self-Powered Sensing and Intelligent Monitoring
Source: Sensors (Basel). 2026 May 9;26(10):2984. doi: 10.3390/s26102984 (PMC13211271; doi:10.3390/s26102984)
Supplement: Supplementary file 1 [file sensors-26-02984-s001.zip]

Archive with 1 entries (1 files):
- sensors-4249365-supplementary.pdf
